# Supplementary material for: Identification and Toxicity Prediction of Biotransformation Molecules of Organophosphate Flame Retardants by Microbial Reactions in a Wastewater Treatment Plant
Source: Int J Mol Sci. 2021 May 20;22(10):5376. doi: 10.3390/ijms22105376 (PMC8160787; doi:10.3390/ijms22105376)
Supplement: Supplementary file 1 [file ijms-22-05376-s001.zip]

Archive with 1 entries (1 files):
- ijms-1209702-supplementary.pdf
